# Supplementary material for: Polygenic risk and hazard scores for Alzheimer's disease prediction
Source: Ann Clin Transl Neurol. 2019 Feb 18;6(3):456–65. doi: 10.1002/acn3.716 (PMC6414493; doi:10.1002/acn3.716)
Supplement: Supplementary file 2 — File S1. GERAD authorship list. [file ACN3-6-456-s002.xlsx]

## Sheet: Sheet1
Name	email	Affliation 1	Affiliation2	Affiliation 3	Contribution
Magda Tsolaki	tsolakim1@gmail.com	3rd Department of Neurology, Medical School, Aristotle University of Thessaloniki, Thessaloniki, Greece			data acquisition
David Craig	d.craig@qub.ac.uk	Ageing Group, Centre for Public Health, School of Medicine, Dentistry and Biomedical Sciences, Queen's University Belfast, UK			data acquisition
Despoina Avramidou	Avramidoud@med.auth.gr	Aristotle University of Thessaloniki, Despere 3, Thessaloniki, 54621, Greece			data acquisition
Antonia Germanou	germanoua@med.auth.gr	Aristotle University of Thessaloniki, Despere 3, Thessaloniki, 54621, Greece			data acquisition
Maria Koutroumani	koutroumanim@med.auth.gr	Aristotle University of Thessaloniki, Despere 3, Thessaloniki, 54621, Greece			data acquisition
Olymbia Gkatzima	Gkatzimao@med.auth.gr	Aristotle University of Thessaloniki, Despere 3, Thessaloniki, 54621, Greece			data acquisition
Harald Hampel	harald.hampel@med.uni-muenchen.de	AXA Research Fund & UPMC Chair, Paris, France	Sorbonne Universités, Université Pierre et Marie Curie, Paris	Institut de la Mémoire et de la Maladie d’Alzheimer (IM2A) & Institut du Cerveau et de la Moelle épinière (ICM), Département de Neurologie, Hôpital de la Pitié-Salpêtrière, Paris, France	data acquisition
Patrick G Kehoe	patrick.kehoe@bristol.ac.uk	Bristol Medical School, University of Bristol, Southmead Hospital, Bristol, UK			data acquisition
Seth Love	seth.love@bristol.ac.uk	Bristol Medical School, University of Bristol, Southmead Hospital, Bristol, UK			data acquisition
David C Rubinsztein	dcr1000@hermes.cam.ac.uk	Cambridge Institute for Medical Research and UK Dementia Research Institute, University of Cambridge, Cambridge, UK			data acquisition
Lutz Frölich	lutz.froelich@zi-mannheim.de	Central Institute of Mental Health, Medical Faculty Mannheim, University of Heidelberg, Germany.			data acquisition
Bernadette McGuinness	b.mcguinness@qub.ac.uk	Centre for Public Health, School of Medicine, Dentistry and Biomedical Sciences, Queens University, Belfast, UK			data acquisition
Janet A Johnston	janetjo65@gmail.com	Centre for Public Health, School of Medicine, Dentistry and Biomedical Sciences, Queens University, Belfast, UK			data acquisition
Peter Passmore	p.passmore@qub.ac.uk	Centre for Public Health, School of Medicine, Dentistry and Biomedical Sciences, Queens University, Belfast, UK			data acquisition
Dmitriy Drichel	ddrichel@uni-koeln.de	Cologne Center for Genomics, University of Cologne, Cologne, Germany			data acquisition
Nick C Fox	nfox@dementia.ion.ucl.ac.uk	Dementia Research Centre, Department of Neurodegenerative Disease, UCL Institute of Neurology, London, UK			data acquisition
Martin Rossor	m.rossor@ucl.ac.uk	Dementia Research Centre, Department of Neurodegenerative Disease, UCL Institute of Neurology, London, UK			data acquisition
Jonathan M Schott	j.schott@ucl.ac.uk	Dementia Research Centre, Department of Neurodegenerative Disease, UCL Institute of Neurology, London, UK.			data acquisition
Jason D Warren	jason.warren@ucl.ac.uk	Dementia Research Centre, Department of Neurodegenerative Disease, UCL Institute of Neurology, London, UK.			data acquisition
Jose Bras	j.bras@ucl.ac.uk	Dementia Research Institute at UCL	Department of Molecular Neuroscience, UCL, Institute of Neurology, London, UK	Department of Medical Sciences, Institute of Biomedicine iBiMED, University of Aveiro, 3810-193 Aveiro, Portugal	data acquisition
Rita Guerreiro	r.guerreiro@ucl.ac.uk	Dementia Research Institute at UCL	Department of Molecular Neuroscience, UCL, Institute of Neurology, London, UK	Department of Medical Sciences, Institute of Biomedicine iBiMED, University of Aveiro, 3810-193 Aveiro, Portugal	data acquisition
Amit Kawalia	akawalia@uni-koeln.de	Department for Neurodegenerative Diseases and Geriatric Psychiatry, University Hospital Bonn, Bonn, Germany			data acquisition
Joseph T Hughes	joseph.hughes@kcl.ac.uk	Department of Basic and Clinical Neuroscience, Institute of Psychiatry, Psychology and Neuroscience, Kings College London, London UK			data acquisition
Yogen Patel	yogen.patel@kcl.ac.uk	Department of Basic and Clinical Neuroscience, Institute of Psychiatry, Psychology and Neuroscience, Kings College London, London UK			data acquisition
Michelle K Lupton	Michelle.Lupton@qimrberghofer.edu.au	Department of Basic and Clinical Neuroscience, Institute of Psychiatry, Psychology and Neuroscience, Kings College London, London UK; 44	Genetic Epidemiology, QIMR Berghofer Medical Research Institute, Herston, Queensland, Australia		data acquisition
Petra Proitsi	P.Proitsi@iop.kcl.ac.uk	Department of Basic and Clinical Neuroscience, Institute of Psychiatry, Psychology and Neuroscience, Kings College London, London UK; 44	Genetic Epidemiology, QIMR Berghofer Medical Research Institute, Herston, Queensland, Australia		data acquisition
John Powell	john.powell@kcl.ac.uk	Department of Basic and Clinical Neuroscience, Institute of Psychiatry, Psychology and Neuroscience, Kings College London, London UK; 44	Genetic Epidemiology, QIMR Berghofer Medical Research Institute, Herston, Queensland, Australia		data acquisition
John S K Kauwe	kauwe@byu.edu	Department of Biology, Brigham Young University, Provo, Utah, USA			data acquisition
Michelangelo Mancuso	mancusomichelangelo@gmail.com	Department of Experimental and Clinical Medicine, Neurological Institute, University of Pisa, Italy			data acquisition
Ubaldo Bonuccelli	u.bonuccelli@med.unipi.it	Department of Experimental and Clinical Medicine, Neurological Institute, University of Pisa, Italy			data acquisition
John Hardy	j.hardy@ion.ucl.ac.uk	Department of Molecular Neuroscience, UCL, Institute of Neurology, London, UK			data acquisition
James Uphill	j.uphill@ucl.ac.uk	Department of Neurodegenerative Disease, MRC Prion Unit, UCL Institute of Neurology, London, UK			data acquisition
Elizabeth Fisher	elizabeth.fisher@ucl.ac.uk	Department of Neurodegenerative Disease, UCL Institute of Neurology, London, UK			data acquisition
Carlo Masullo	carlo.masullo@unicatt.it	Department of Neurology, Catholic University of Rome, Rome, Italy			data acquisition
Hilkka Soininen	hilkka.soininen@uef.fi	Department of Neurology, University of Eastern Finland and Kuopio University Hospital, Kuopio, Finland			data acquisition
Gina Bisceglio	Bisceglio.Gina@mayo.edu	Department of Neuroscience, Mayo Clinic, Jacksonville Florida 32224			data acquisition
Li Ma	ma.li@mayo.edu	Department of Neuroscience, Mayo Clinic, Jacksonville Florida 32224			data acquisition
Dennis W Dickson	Dickson.Dennis@Mayo.Edu	Department of Neuroscience, Mayo Clinic, Jacksonville, Florida, 32224, USA			data acquisition
Neill R Graff-Radford	graffradford.neill@mayo.edu	Department of Neuroscience, Mayo Clinic, Jacksonville, Florida, 32224, USA			data acquisition
Minerva M Carrasquillo	carrasquillo.minerva@mayo.edu	Department of Neuroscience, Mayo Clinic, Jacksonville, Florida, USA			data acquisition
Steven G Younkin	younkin.steven@mayo.edu	Department of Neuroscience, Mayo Clinic, Jacksonville, Florida, USA; 109	Department of Neurology, Mayo Clinic, Jacksonville, Florida, USA		data acquisition
Sandro Sorbi	sorbi@unifi.it	Department of Neuroscience, Psychology, Drug Research and Child Health, University of Florence, Italy Viale Pieraccini 6, 50139 Florence, Italy	IRCCS Don Gnocchi , Florence, Italy		data acquisition
Makrina Daniilidou	makrina.daniilidou@neuro.uu.se	Department of Neuroscience, Uppsala University, Uppsala, Sweden			data acquisition
Angela Hodges	angela.hodges@kcl.ac.uk	Department of Old Age Psychiatry, Institute of Psychiatry, Psychology and Neuroscience, Kings College London, London UK			data acquisition
Daniela Galimberti	daniela.galimberti@unimi.it	Department of Pathophysiology and Transplantation, University of Milan, Centro Dino Ferrari, Fondazione Ca’ Granda, IRCCS Ospedale Policlinico, Milan, Italy			data acquisition
Elio Scarpini	elio.scarpini@unimi.it	Department of Pathophysiology and Transplantation, University of Milan, Centro Dino Ferrari, Fondazione Ca’ Granda, IRCCS Ospedale Policlinico, Milan, Italy			data acquisition
Dan Rujescu	dan.rujescu@uk-halle.de	Department of Psychiatry, Martin-Luther-University Halle-Wittenberg, Halle, Germany			data acquisition
Martin Scherer	m.scherer@uke.de	Department of Primary Medical Care, University Medical Centre Hamburg-Eppendorf, 20246 Hamburg, Germany			data acquisition
Alfredo Ramirez	Alfredo.Ramirez@ukb.uni-bonn.de	Department of Psychiatry and Psychotherapy, University Hospital Cologne, Cologne, Germany	Department for Neurodegenerative Diseases and Geriatric Psychiatry, University Hospital Bonn, Bonn, Germany	Institute of Human Genetics, University of Bonn, Bonn, Germany	data acquisition
Markus Leber	markus.leber@uk-koeln.de	Department of Psychiatry and Psychotherapy, University Hospital Cologne, Cologne, Germany			data acquisition
Sabrina Pichler	brina23@gmx.de	Department of Psychiatry and Psychotherapy, University Hospital, Saarland, Germany			data acquisition
Manuel Mayhaus	manuel.mayhaus@uks.eu	Department of Psychiatry and Psychotherapy, University Hospital, Saarland, Germany			data acquisition
Wei Gu	w.gu@bioinformatik.uni-saarland.de	Department of Psychiatry and Psychotherapy, University Hospital, Saarland, Germany			data acquisition
Matthias Riemenschneider	Matthias.Riemenschneider@uniklinikum-saarland.de	Department of Psychiatry and Psychotherapy, University Hospital, Saarland, Germany			data acquisition
Jens Wiltfang	jens.wiltfang@med.uni-goettingen.de	Department of Psychiatry and Psychotherapy, University Medical Center (UMG), Georg-August-University, von-Siebold-Strasse 5, 37075 Göttingen	German Center for Neurodegenerative Diseases (DZNE), Göttingen, Germany	Institute for Research in Biomedicine (iBiMED), Medical Sciences Department, University of Aveiro, Aveiro, Portugal	data acquisition
Reinhard Heun	heun@gmx.com	Department of Psychiatry and Psychotherapy, University of Bonn, 53127, Bonn, Germany			data acquisition
Heike Kölsch	heike.koelsch@ukb.uni-bonn.de	Department of Psychiatry and Psychotherapy, University of Bonn, Germany			data acquisition
Johannes Kornhuber	johannes.kornhuber@uk-erlangen.de	Department of Psychiatry and Psychotherapy, University of Erlangen-Nuremberg, Germany			data acquisition
Isabella Heuser	Isabella.Heuser@charite.de	Department of Psychiatry, Charité Berlin, Germany			data acquisition
Annette M Hartmann	annette.hartmann@uk-halle.de	Department of Psychiatry, Martin-Luther-University Halle-Wittenberg, Halle, Germany			data acquisition
Ina Giegling	ina.giegling@uk-halle.de	Department of Psychiatry, Martin-Luther-University Halle-Wittenberg, Halle, Germany			data acquisition
Michael Hüll	m.huell@zfp-emmendingen.de	Department of Psychiatry, University of Freiburg, Freiburg, Germany (M.H.)			data acquisition
Simon Lovestone	simon.lovestone@psych.ox.ac.uk	Department of Psychiatry, University of Oxford, Oxford, UK			data acquisition
Carlos Cruchaga	cruchagc@psychiatry.wustl.edu	Department of Psychiatry, Washington University School of Medicine, St. Louis Missouri, USA	Hope Center Program on Protein Aggregation and Neurodegeneration, Washington University School of Medicine, St. Louis, Missouri, USA		data acquisition
John Morris	morrisj@abraxas.wustl.edu	Department of Psychiatry, Washington University School of Medicine, St. Louis Missouri, USA	Hope Center Program on Protein Aggregation and Neurodegeneration, Washington University School of Medicine, St. Louis, Missouri, USA		data acquisition
Kevin Mayo	mayox001@umn.edu	Departments of Psychiatry, Neurology and Genetics, Washington University School of Medicine, St Louis, MO 63110, US.			data acquisition
Thomas Feulner	Thomas.Feulner@uniklinikum-saarland.de	Dept. Of Psychaitry, University Hospital, Saarland			data acquisition
Rebecca Sussams	becky.sussams@southernhealth.nhs.uk	Division of Clinical Neurosciences, School of Medicine, University of Southampton, Southampton, UK			data acquisition
Clive Holmes	C.Holmes@soton.ac.uk	Division of Clinical Neurosciences, School of Medicine, University of Southampton, Southampton, UK			data acquisition
David Mann	david.m.mann@manchester.ac.uk	Division of Neuroscience and Experimental Psychology, School of Biological Sciences, Faculty of Biology, Medicine and Health, University of Manchester, Manchester Academic Health Science Centre, Manchester M13 9PT, UK			data acquisition
Stuart Pickering-Brown	SPB@manchester.ac.uk	Division of Neuroscience and Experimental Psychology, School of Biological Sciences, Faculty of Biology, Medicine and Health, University of Manchester, Manchester Academic Health Science Centre, Manchester M13 9PT, UK			data acquisition
Nigel M Hooper	nigel.hooper@manchester.ac.uk	Division of Neuroscience and Experimental Psychology, School of Biological Sciences, Faculty of Biology, Medicine and Health, University of Manchester, Manchester Academic Health Science Centre, Manchester M13 9PT, UK			data acquisition
Andrew McQuillin	a.mcquillin@ucl.ac.uk	Division of Psychiatry, University College London, UK			data acquisition
Gill Livingston	g.livingston@ucl.ac.uk	Division of Psychiatry, University College London, UK			data acquisition
Nicholas J Bass	n.bass@ucl.ac.uk	Division of Psychiatry, University College London, UK			data acquisition
Rebecca Sims	SimsRC@cardiff.ac.uk	Division of Psychological Medicine and Clinial Neurosciences, MRC Centre for Neuropsychiatric Genetics and Genomics, Cardiff University, UK	UK Dementia Research Institute at Cardiff, Cardiff University, CF24 4HQ		data acquisition
Maria Vronskaya	VronskayaM@Cardiff.ac.uk	Division of Psychological Medicine and Clinial Neurosciences, MRC Centre for Neuropsychiatric Genetics and Genomics, Cardiff University, UK			data acquisition
Aura Frizatti	FrizzatiA@cardiff.ac.uk	Division of Psychological Medicine and Clinial Neurosciences, MRC Centre for Neuropsychiatric Genetics and Genomics, Cardiff University, UK			data acquisition
Taniesha Morgan	morgant9@cf.ac.uk	Division of Psychological Medicine and Clinial Neurosciences, MRC Centre for Neuropsychiatric Genetics and Genomics, Cardiff University, UK			data acquisition
Nicola Denning	DenningN@Cardiff.ac.uk	Division of Psychological Medicine and Clinial Neurosciences, MRC Centre for Neuropsychiatric Genetics and Genomics, Cardiff University, UK	UK Dementia Research Institute at Cardiff, Cardiff University, CF24 4HQ		data acquisition
Thomas D Cushion	cushiont@cf.ac.uk	Division of Psychological Medicine and Clinial Neurosciences, MRC Centre for Neuropsychiatric Genetics and Genomics, Cardiff University, UK	UK Dementia Research Institute at Cardiff, Cardiff University, CF24 4HQ		data acquisition
Lesley Jones	JonesL1@cf.ac.uk	Division of Psychological Medicine and Clinial Neurosciences, MRC Centre for Neuropsychiatric Genetics and Genomics, Cardiff University, UK			data acquisition
Rachel Marshall	marshallr5@cf.ac.uk	Division of Psychological Medicine and Clinial Neurosciences, MRC Centre for Neuropsychiatric Genetics and Genomics, Cardiff University, UK			data acquisition
Alun Meggy	meggya@cf.ac.uk	Division of Psychological Medicine and Clinial Neurosciences, MRC Centre for Neuropsychiatric Genetics and Genomics, Cardiff University, UK			data acquisition
Georgina E. Menzies	MenziesG@cardiff.ac.uk	UK Dementia Research Institute at Cardiff, Cardiff University, CF24 4HQ	Division of Psychological Medicine and Clinial Neurosciences, MRC Centre for Neuropsychiatric Genetics and Genomics, Cardiff University, UK		data acquisition
Ganna Leonenko	LeonenkoG1@cardiff.ac.uk	Division of Psychological Medicine and Clinial Neurosciences, MRC Centre for Neuropsychiatric Genetics and Genomics, Cardiff University, UK			data acquisition
Detelina Grozeva	GrozevaD@cardiff.ac.uk	Division of Psychological Medicine and Clinial Neurosciences, MRC Centre for Neuropsychiatric Genetics and Genomics, Cardiff University, UK			data acquisition
Michael C O’Donovan	odonovanmc@cardiff.ac.uk	Division of Psychological Medicine and Clinial Neurosciences, MRC Centre for Neuropsychiatric Genetics and Genomics, Cardiff University, UK			data acquisition
Michael J Owen	OwenMJ@Cardiff.ac.uk	Division of Psychological Medicine and Clinial Neurosciences, MRC Centre for Neuropsychiatric Genetics and Genomics, Cardiff University, UK			data acquisition
Valentina Escott-Price	EscottPriceV@Cardiff.ac.uk	Division of Psychological Medicine and Clinial Neurosciences, MRC Centre for Neuropsychiatric Genetics and Genomics, Cardiff University, UK	UK Dementia Research Institute at Cardiff, Cardiff University, CF24 4HQ		data acquisition
Peter A Holmans	HolmansPA@Cardiff.ac.uk	Division of Psychological Medicine and Clinial Neurosciences, MRC Centre for Neuropsychiatric Genetics and Genomics, Cardiff University, UK			data acquisition
Julie Williams	WilliamsJ@cardiff.ac.uk	UK Dementia Research Institute at Cardiff, Cardiff University, CF24 4HQ	Division of Psychological Medicine and Clinial Neurosciences, MRC Centre for Neuropsychiatric Genetics and Genomics, Cardiff University, UK		data acquisition
Francesca Salani	f.salani@hsantalucia.it	Experimental Neuropsychobiology Laboratory, IRCCS Santa Lucia Foundation, Department of Clinical and Behavioral Neurology, Rome, Italy			data acquisition
Paola Bossù	p.bossu@hsantalucia.it	Experimental Neuropsychobiology Laboratory, IRCCS Santa Lucia Foundation, Department of Clinical and Behavioral Neurology, Rome, Italy			data acquisition
Giancarlo Russo	giancarlo.russo@fgcz.ethz.ch	Functional Genomics Center Zurich, ETH/University of Zurich			data acquisition
Wolfgang Maier	Wolfgang.Maier@ukb.uni-bonn.de	German Center for Neurodegenerative Diseases (DZNE), 53127 Bonn, Germany	Department of Psychiatry and Psychotherapy, University of Bonn, 53127, Bonn, Germany		data acquisition
Frank Jessen	frank.jessen@dzne.de	German Center for Neurodegenerative Diseases (DZNE), 53175, Bonn, Germany	Department of Psychiatry and Psychotherapy, University of Bonn, 53127, Bonn, Germany	Department of Psychiatry and Psychotherapy, University of Cologne, 50937 Cologne, Germany	data acquisition
H-Erich Wichmann	wichmann@helmholtz@muenchen.de	Helmholtz Center Munich, Institute of Epidemiology, Neuherberg	Ludwig-Maximilians University Chair of Epidemiology, Munich, Germany	Joint Biobank Munich and KORA Biobank	data acquisition
Kevin Morgan	kevin.morgan@nottingham.ac.uk	Human Genetics, School of Life Sciences, Life Sciences Building A27, University Park, University of Nottingham, Nottingham, NG7 2RD, United Kingdom			data acquisition
Alison M Goate	alison.goate@mssm.edu	Icahn School of Medicine at Mount Sinai, New York, NY, USA	Hope Center Program on Protein Aggregation and Neurodegeneration, Washington University School of Medicine, St	Louis, Missouri, USA	data acquisition
Bruno Vellas	vellas.bruno@gmail.com	INSERM U 558, University of Toulouse, Toulouse, France			data acquisition
Emma Vardy	emma.vardy@ncl.ac.uk	Institute for Ageing and Health, Newcastle University, Biomedical Research Building, Campus for Ageing and Vitality, Newcastle upon Tyne.			data acquisition
Susanne Moebus	susanne.moebus@uk-essen.de	Institute for Medical Informatics, Biometry and Epidemiology, University Hospital of Essen, University Duisburg-Essen, Hufelandstr, 55, D-45147 Essen, Germany			data acquisition
Karl-Heinz Jöckel	k-h.joeckel@uk- essen.de	Institute for Medical Informatics, Biometry and Epidemiology, University Hospital of Essen, University Duisburg-Essen, Hufelandstr. 55, D-45147 Essen, Germany.			data acquisition
Martin Dichgans	martin.dichgans@dzne.de	Institute for Stroke and Dementia Research, Klinikum der Universität München, Munich, Germany	German Center for Neurodegenerative Diseases (DZNE, Munich), Munich, 80336, Germany		data acquisition
Norman Klopp	Klopp.Normanmh@hannover.de	Institute of Epidemiology, Helmholtz Zentrum München, German Research Center for Environmental Health, Neuherberg, Germany			data acquisition
James Turton	James.Turton@nottingham.ac.uk	Institute of Genetics, Queens Medical Centre, University of Nottingham, Nottingham, UK			data acquisition
Jenny Lord	jenny.lord@sanger.ac.uk	Institute of Genetics, Queens Medical Centre, University of Nottingham, Nottingham, UK			data acquisition
Kristelle Brown	Kristelle.Brown@nottingham.ac.uk	Institute of Genetics, Queens Medical Centre, University of Nottingham, Nottingham, UK			data acquisition
Christopher Medway	medwayc@cardiff.ac.uk	Institute of Genetics, Queens Medical Centre, University of Nottingham, Nottingham, UK			data acquisition
Markus M Nöthen	markus.noethen@uni-bonn.de	Institute of Human Genetics, Department of Genomics, Life and Brain Center, University of Bonn, Bonn, Germany			data acquisition
Per Hoffmann	per.hoffmann@unibas.ch	Institute of Human Genetics, University of Bonn, Bonn, Germany	Department of Genomics, Life & Brain Center, University of Bonn, 53127, Bonn, Germany; 21	Division of Medical Genetics, University Hospital and Department of Biomedicine, University of Basel, CH-4058, Basel, Switzerland	data acquisition
Antonio Daniele	antonio.daniele@unicatt.it	Institute of Neurology, Catholic University of Sacred Hearth, Rome, Italy			data acquisition
Anthony Bayer	Bayer@cardiff.ac.uk	Institute of Primary Care and Public Health, Cardiff University, Neuadd Meirionnydd, University Hospital of Wales, Heath Park, Cardiff UK			data acquisition
John Gallacher	john.gallacher@psych.ox.ac.uk	Institute of Primary Care and Public Health, Cardiff University, Neuadd Meirionnydd, University Hospital of Wales, Heath Park, Cardiff UK			data acquisition
Hendrik van den Bussche	bussche@uke.de	Institute of Primary Medical Care, University Medical Center Hamburg-Eppendorf, Germany			data acquisition
Carol Brayne	carol.brayne@medschl.cam.ac.uk	Institute of Public Health, University of Cambridge, Cambridge, UK			data acquisition
Steffi Riedel-Heller	Steffi.Riedel-Heller@medizin.uni-liepzig.de	Institute of Social Medicine, Occupational Health and Public Health, University of Leipzig, 04103 Leipzig, Germany			data acquisition
John F Powell	john.powell@kcl.ac.uk	King's College London, Institute of Psychiatry, Department of Neuroscience, De Crespigny Park, Denmark Hill, London SE5			data acquisition
Ammar Al-Chalabi	ammar.al-chalabi@kcl.ac.uk	Kings College London, Institute of Psychiatry, Psychology and Neuroscience, UK			data acquisition
Christopher E Shaw	chris.shaw@kcl.ac.uk	Kings College London, Institute of Psychiatry, Psychology and Neuroscience, UK	UK Dementia Research Institute at King's College London, UK		data acquisition
Iwona Kloszewska	ikloszewska@medycynamilorzab.pl	Medical University of Lodz, Lodz, Poland			data acquisition
Aoibhinn Lynch	aoiblynch@gmail.com	Mercer's Institute for Research on Ageing, St James' Hospital, Dublin 8	James Hospital and Trinity College, Dublin, Ireland		data acquisition
Brian Lawlor	lawlorba@tcd.ie	Mercer's Institute for Research on Ageing, St James' Hospital, Dublin 8	James Hospital and Trinity College, Dublin, Ireland		data acquisition
Michael Gill	mgill@tcd.ie	Mercer's Institute for Research on Ageing, St James' Hospital, Dublin 8	James Hospital and Trinity College, Dublin, Ireland		data acquisition
Eliecer Coto	eliecer.coto@sespa.es	Molecular Genetics Lab-Hospital Univ Central Asturias, Oviedo, Spain, 33011-Oviedo-Spain			data acquisition
Victoria Alvarez	victoria.alvarez@sespa.es	Molecular Genetics Lab-Hospital Univ Central Asturias, Oviedo, Spain, 33011-Oviedo-Spain			data acquisition
Andrew B Singleton	singleta@mail.nih.gov	Molecular Genetics Section, Laboratory of Neurogenetics, National Institute on Aging, National Institutes of Health, Bethesda, MD 20892, USA			data acquisition
John Collinge	j.collinge@prion.ucl.ac.uk	MRC Prion Unit at UCL, Institute of Prion Diseases, London			data acquisition
Simon Mead	simon.mead@prion.ucl.ac.uk	MRC Prion Unit at UCL, Institute of Prion Diseases, London			data acquisition
Natalie Ryan	natalie.ryan@ucl.ac.uk	MRC Prion Unit at UCL, Institute of Prion Diseases, London			data acquisition
Benedetta Nacmias	benedetta.nacmias@unifi.it	NEUROFARBA (Department of Neuroscience, Psychology, Drug Research and Child Health), University of Florence, Florence, Italy	Centro di Ricerca, Trasferimento e Alta Formazione DENOTHE, University of Florence, Florence, Italy		data acquisition
Sara Ortega-Cubero	protocollo-ammcen@pec.cnr.it	Neurogenetics Laboratory, Division of Neurosciences, Centre for Applied Medical Research, University of Navarra School of Medicine, Pamplona, Spain	CIBERNED, Centro de Investigación Biomédica en Red de Enfermedades Neurodegenerativas, Instituto de Salud Carlos III, Madrid, Spain	Department of Neurology, Complejo Asistencial Universitario de Palencia, Spain	data acquisition
Jacob Shofany	j.shofany@hsantalucia.it	Neuropsychiatry Laboratory, IRCCS Santa Lucia Foundation, Department of Clinical and Behavioral Neurology, Rome, Italy			data acquisition
Nerisa Banaj	n.banaj@hsantalucia.it	Neuropsychiatry Laboratory, IRCCS Santa Lucia Foundation, Department of Clinical and Behavioral Neurology, Rome, Italy			data acquisition
Valentina Ciullo	v.ciullo@hsantalucia.it	Neuropsychiatry Laboratory, IRCCS Santa Lucia Foundation, Department of Clinical and Behavioral Neurology, Rome, Italy			data acquisition
Eleonora Sacchinelli	e.sacchinelli@hsantalucia.it	Neuropsychiatry Laboratory, IRCCS Santa Lucia Foundation, Department of Clinical and Behavioral Neurology, Rome, Italy			data acquisition
Gianfranco Spalletta	g.spalletta@hsantalucia.it	Neuropsychiatry Laboratory, IRCCS Santa Lucia Foundation, Department of Clinical and Behavioral Neurology, Rome, Italy			data acquisition
Robert Clarke	robert.clarke@ndph.ox.ac.uk	Oxford Healthy Aging Project (OHAP), Clinical Trial Service Unit, University of Oxford, Oxford, UK			data acquisition
A David Smith	david.smith@pharm.ox.ac.uk	Oxford Project to Investigate Memory and Ageing (OPTIMA), University of Oxford, Level 4, John Radcliffe Hospital, Oxford OX3 9DU, UK			data acquisition
Donald Warden	donald.warden@pharm.ox.ac.uk	Oxford Project to Investigate Memory and Ageing (OPTIMA), University of Oxford, Level 4, John Radcliffe Hospital, Oxford OX3 9DU, UK			data acquisition
Yoav Ben-Shlomo	y.ben-shlomo@bristol.ac.uk	Population Health Sciences, Bristol Medical School, University of Bristol			data acquisition
Chiara Cupidi	chiaracupidi@gmail.com	Regional Neurogenetic Centre (CRN), ASP Catanzaro, Lamezia Terme, Italy			data acquisition
Raffaele Giovanni Maletta	raffaelegiovanni.maletta@asp.cz.it	Regional Neurogenetic Centre (CRN), ASP Catanzaro, Lamezia Terme, Italy			data acquisition
Amalia Cecilia Bruni	bruni@arn.it; amaliabruni@libero.it	Regional Neurogenetic Centre (CRN), ASP Catanzaro, Lamezia Terme, Italy			data acquisition
Maura Gallo	gallo@arn.it	Regional Neurogenetic Centre (CRN), ASP Catanzaro, Lamezia Terme, Italy			data acquisition
Denise Harold	denise.harold@dcu.ie	School of Biotechnology, Dublin City University, Dublin 9, Ireland			data acquisition
Roberta Cecchetti	roberta.cecchetti@unipg.it	Section of Gerontology and Geriatrics, Department of Medicine, University of Perugia, Perugia, Italy	Fundació per la Recerca Biomèdica i Social Mútua Terrassa, Terrassa, Barcelona, Spain		data acquisition
Patrizia Mecocci	patrizia.mecocci@unipg.it	Section of Gerontology and Geriatrics, Department of Medicine, University of Perugia, Perugia, Italy	Fundació per la Recerca Biomèdica i Social Mútua Terrassa, Terrassa, Barcelona, Spain		data acquisition
Pau Pastor	pastorpau@gmail.com	Memory Disorders Unit, Department of Neurology, University Hospital Mutua de Terrassa, Terrassa, Barcelona, Spain.	Fundació per la Recerca Biomèdica i Social Mútua Terrassa, Terrassa, Barcelona, Spain		data acquisition
Virginia Boccardi	virginia.boccardi@unipg.it	Section of Gerontology and Geriatrics, Department of Medicine, University of Perugia, Perugia, Italy	Fundació per la Recerca Biomèdica i Social Mútua Terrassa, Terrassa, Barcelona, Spain		data acquisition
Monica Diez-Fairen	monicadifa@gmail.com	Memory Disorders Unit, Department of Neurology, University Hospital Mutua de Terrassa, Terrassa, Barcelona, Spain.	Fundació per la Recerca Biomèdica i Social Mútua Terrassa, Terrassa, Barcelona, Spain		data acquisition
Nick Warner	Nick.Warner@sompar.nhs.uk	Somerset Partnership NHS Trust, Somerset, UK			data acquisition
Gordon Wilcock	gordon.wilcock@ndcn.ox.ac.uk	The Oxford Project To Investigate Memory and Ageing, Nuffield Department of Clinical Neurosciences, University of Oxford, West Wing, John Radcliffe Hospital, Oxford. OX3 9DJ.			data acquisition
Panagiotis Deloukas	p.deloukas@qmul.ac.uk	The Wellcome Trust Sanger Institute, Wellcome Trust Genome Campus, Hinxton, Cambridge, UK.			data acquisition
Rhian Gwilliam	Rhian.Gwilliam@lgcgroup.com	The Wellcome Trust Sanger Institute, Wellcome Trust Genome Campus, Hinxton, Cambridge, UK.			data acquisition
Chris Corcoran	chris.corcoran@usu.edu	Utah State University, Logan, Utah, USA			data acquisition
JoAnn Tschanz	joann.tschanz@usu.edu	Utah State University, Logan, Utah, USA			data acquisition
Ron Munger	ron.munger@usu.edu	Utah State University, Logan, Utah, USA			data acquisition
Eloy Rodriguez-Rodriguez	eloymrod@gmail.com	Neurology Service and Centro de Investigacion Biomedica en Red sobre Enfermedades Neurodegenerativas (CIBERNED), ‘Marques de Valdecilla’ University Hospital, University of Cantabria, Institute for Research, ‘Marques de Valdecilla’ (IDIVAL), Santander, Spain			data acquisition
Pascual Sanchez-Juan	pascualjesus.sanchez@scsalud.es	Neurology Service and Centro de Investigacion Biomedica en Red sobre Enfermedades Neurodegenerativas (CIBERNED), ‘Marques de Valdecilla’ University Hospital, University of Cantabria, Institute for Research, ‘Marques de Valdecilla’ (IDIVAL), Santander, Spain			data acquisition
